# Supplementary material for: The Association of Asthma with Anxiety, Depression, and Mild Cognitive Impairment among Middle-Aged and Elderly Individuals in Saudi Arabia
Source: Behav Sci (Basel). 2023 Oct 16;13(10):842. doi: 10.3390/bs13100842 (PMC10604786; doi:10.3390/bs13100842)
Supplement: Supplementary file 1 [file behavsci-13-00842-s001.zip]

Archive with 1 entries (1 files):
- behavsci-2577090-supplementary.pdf
